# Supplementary material for: High Expression of CUL9 Is Prognostic and Predictive for Adjuvant Chemotherapy in High-Risk Stage II and Stage III Colon Cancer
Source: Cancers (Basel). 2022 Aug 9;14(16):3843. doi: 10.3390/cancers14163843 (PMC9406063; doi:10.3390/cancers14163843)
Supplement: Supplementary file 1 [file cancers-14-03843-s001.zip]

Archive with 1 entries (1 files):
- cancers-1849817-supplementary.pdf
